# Supplementary material for: Allergic Rhinitis and Allergic Sensitization in Pediatric Otitis Media with Effusion: A Systematic Review and Meta-Analysis with Narrative Synthesis of Eustachian Tube Dysfunction
Source: Children (Basel). 2026 Jul 3;13(7):892. doi: 10.3390/children13070892 (PMC13406340; doi:10.3390/children13070892)
Supplement: Supplementary file 1 [file children-13-00892-s001.zip]

Archive with 3 entries (3 files):
- File S1-PRISMA_2020_Checklist_FINAL_CONCORDANT.pdf
- Supplementary Table S3.pdf
- Supplementary_Table_S1_S2.pdf
